# Supplementary material for: Mycobacterium bovis PknG R242P Mutation Results in Structural Changes with Enhanced Virulence in the Mouse Model of Infection
Source: Microorganisms. 2022 Mar 22;10(4):673. doi: 10.3390/microorganisms10040673 (PMC9030157; doi:10.3390/microorganisms10040673)
Supplement: Supplementary file 1 [file microorganisms-10-00673-s001.zip]

Archive with 1 entries (1 files):
- microorganisms-1628313-supplementary.pdf
